# Supplementary material for: Aqueous habitats and carbon inputs shape the microscale geography and interaction ranges of soil bacteria
Source: Commun Biol. 2023 Mar 25;6:322. doi: 10.1038/s42003-023-04703-7 (PMC10039866; doi:10.1038/s42003-023-04703-7)
Supplement: Supplementary file 4 — Supplementary Data 1 [file 42003_2023_4703_MOESM4_ESM.xlsx]

## Sheet: Fig. 1 d
Latitude (°N)	Longitude (°E)	Climatic water content (v/v)	Estimated cell density (cells per m2)
-46.38	168.33	0.275037	9.21921e+09
-46.36	169.78	0.26082	2.71034e+09
-46.12	168.8	0.253826	1.56116e+10
-45.78	170.6	0.259402	1.52624e+10
-45.6	169.27	0.264301	6.92811e+09
-45.09	170.98	0.2342	6.22318e+09
-45	169	0.260024	3.6509e+09
-44.25	171.27	0.234265	5.75621e+09
-44.19	170.12	0.242423	1.56116e+09
-44.15	169	0.282032	2.3823e+09
-43.9	171.48	0.252368	3.68411e+09
-43.87	171.82	0.236797	7.4354e+09
-43.63	172.5	0.232922	2.67135e+09
-43.55	172.47	0.22461	4.33898e+09
-43.22	170.16	0.276273	6.06632e+09
-43.17	171.33	0.278715	4.21442e+09
-43.13	171.7	0.272606	7.45338e+09
-43.12	171.7	0.269523	3.47963e+09
-43.08	172.59	0.245053	1.04979e+10
-41.52	173.57	0.23001	7.37774e+09
-41.35	173.2	0.226516	6.18526e+09
-41.29	174.77	0.243783	8.12371e+09
-41.26	175.38	0.246374	2.84994e+09
-41.25	173.07	0.215324	1.6727e+09
-41.18	174.93	0.245498	4.63642e+09
	174.97	0.250377	2.87879e+09
-41.12	175.11	0.252783	7.9708e+09
-41.07	175.17	0.260502	1.07192e+10
-40.88	175.07	0.247691	6.5795e+09
-40.68	175.3	0.25529	5.35628e+09
-40.62	175.3	0.24154	5.87095e+09
-40.52	175.32	0.246229	3.63026e+09
-40.4	175.3	0.239577	3.2307e+09
-40.35	175.53	0.243599	4.01281e+09
-40.3	175.83	0.260519	1.01353e+10
-40.29	175.37	0.246106	3.88991e+09
-40.25	175.4	0.233962	6.85545e+09
-40.05	175.3	0.239352	3.15883e+09
-39.82	175.37	0.255308	2.88948e+09
-39.6	175.6	0.261579	2.82291e+09
-39.5	176.48	0.245231	3.25611e+09
-39.35	175.25	0.261894	2.4827e+10
	176.6	0.24639	1.06336e+10
-39.33	174.28	0.247725	7.58117e+09
-39.27	173.76	0.258525	2.42653e+10
	174.75	0.258185	4.49076e+09
-38.7	174.62	0.260001	4.55776e+09
-38.69	176.07	0.236346	7.77805e+09
-38.62	177.9	0.217421	1.06446e+09
-38.58	176.03	0.256055	3.96963e+10
-38.5	176.2	0.25037	3.50103e+10
-38.43	176.22	0.255041	2.53239e+10
-38.38	177.83	0.227214	7.53392e+09
-38.2	147.32	0.211932	2.09804e+09
-38	175	0.254718	4.39919e+09
-37.92	175.32	0.246338	2.36397e+10
-37.85	175.44	0.239921	2.51675e+10
-37.82	175.3	0.237908	1.62213e+10
-37.78	175.32	0.239869	9.54337e+09
-37.75	175.15	0.230659	1.13963e+10
-37.72	175.2	0.242206	1.09467e+10
-37.5	175.33	0.237258	1.11557e+10
-37.4	175.15	0.221908	3.76145e+09
-36.61	140.35	0.175351	7.92521e+09
-36.47	140.33	0.184916	7.23536e+09
-36.33	145.7	0.17851	1.82757e+09
-36.1	146.49	0.184211	1.43113e+09
-35.98	173.96	0.249103	1.61259e+10
-35.89	140.05	0.174078	8.13247e+09
-35.88	140.05	0.176126	6.02424e+09
-35.52	174.2	0.234782	1.10603e+10
-35.45	173.53	0.238442	2.19453e+10
-35.38	148.8	0.241696	9.82353e+08
-35.28	174	0.222863	9.39098e+09
-35.08	173.77	0.236043	2.72038e+09
-35.06	138.85	0.204276	3.49601e+09
-34.86	138.62	0.173642	4.16604e+09
-34.42	150.67	0.230446	6.48616e+09
-34.34	138.92	0.182235	2.71284e+09
-33.09	119.03	0.150525	1.59298e+09
-32.72	151.42	0.190986	3.47824e+09
-32.35	116.07	0.195036	5.21086e+08
-31.48	118.29	0.126298	2.08999e+09
-30.35	117.12	0.113379	8.62628e+08
-28.85	153.46	0.214505	2.66082e+10
-26.87	151.85	0.188528	5.60704e+09
-24.35	150.5	0.147408	1.47884e+09
-23.67	-50.87	0.21071	1.21039e+09
-22.75	-43.68	0.199308	3.50722e+09
-22.68	-47	0.196032	1.12827e+09
-20.18	146.72	0.119832	6.37296e+08
-3.12	-59.87	0.221119	1.73342e+09
-3.08	37.23	0.251203	1.38867e+09
-1.55	37.23	0.170015	1.19863e+09
3.83	11.58	0.214253	2.81658e+09
4.5	-71.32	0.191138	2.37662e+09
7.8	34.28	0.182207	7.24529e+08
8.13	34.57	0.17872	1.00363e+09
8.17	34.58	0.182277	9.25852e+08
8.2	34.95	0.192425	1.78872e+09
8.28	34.47	0.172902	4.90159e+09
9.18	-67.02	0.178155	1.3749e+09
9.68	-84.58	0.210122	1.10425e+10
9.88	-83.57	0.244378	2.07876e+08
10.44	-84	0.227639	5.39479e+09
11.18	7.63	0.180364	3.35656e+09
15.69	121	0.177654	8.73411e+08
19.31	-98.5	0.189979	2.85614e+09
21.37	84	0.156221	3.2962e+09
21.47	110.9	0.191123	3.54987e+08
21.48	105.63	0.242601	2.50099e+09
22	84	0.148258	5.39329e+09
24.05	90.35	0.191292	4.33072e+09
24.08	83.62	0.139947	1.62651e+09
24.18	83.4	0.143055	2.15087e+09
24.22	82.88	0.145217	2.08864e+09
24.3	83.12	0.145313	4.05214e+09
24.32	82.08	0.125964	2.65756e+09
	83.08	0.134686	1.90429e+09
	109.6	0.212444	4.39612e+09
24.38	83.05	0.142761	3.40808e+09
24.43	83.05	0.126333	1.9425e+09
24.65	120.78	0.195124	1.84044e+10
25.05	82.22	0.111111	1.34119e+09
	82.62	0.12137	3.15194e+09
25.22	80.05	0.115439	1.56358e+09
25.3	80.02	0.106074	1.56916e+09
	83.02	0.133723	3.11499e+09
25.57	91.93	0.227743	1.2424e+10
25.73	107.58	0.225891	4.6861e+09
25.82	108.5	0.216747	2.5854e+09
	108.6	0.217307	7.65731e+08
26.07	108.72	0.221141	3.98064e+09
26.13	105.68	0.214248	3.39862e+09
26.2	117.43	0.209128	3.42542e+09
26.27	108.12	0.233265	8.80181e+08
26.33	105.38	0.220537	2.41469e+08
26.5	106.65	0.216574	8.92722e+08
	107.17	0.219893	4.49951e+09
26.58	106.67	0.220403	2.2156e+09
26.75	109.5	0.224036	4.14059e+09
26.77	104.38	0.229476	1.64809e+09
26.82	87.3	0.178481	5.96313e+09
26.93	104.17	0.220533	7.00656e+08
26.97	103.98	0.228468	5.12826e+08
27.21	88.38	0.238984	3.6088e+09
27.26	95.5	0.220799	8.94175e+09
27.28	95.48	0.223379	7.99124e+09
27.67	-98.2	0.141717	3.85913e+09
28.63	77.17	0.12724	1.62341e+09
28.78	66.53	0.103262	1.05543e+09
29	-81.8	0.204267	4.41015e+10
	119	0.212809	7.08448e+09
29.03	75.08	0.0678134	1.35175e+09
	75.09	0.0699026	1.33918e+09
29.22	-103.17	0.127359	3.92461e+08
29.32	119.72	0.215056	2.39587e+09
29.42	120.77	0.221862	1.05893e+09
29.72	117.98	0.223457	4.17111e+09
30.23	120.15	0.2254	2.98982e+09
30.27	120.2	0.222591	5.2156e+09
30.43	120.65	0.213522	1.52798e+09
30.45	120.6	0.216715	5.12252e+08
30.79	34.77	0.085014	8.65499e+08
30.82	34.42	0.0447601	7.08196e+07
31	-87	0.204252	9.23864e+08
31.02	110.58	0.222929	1.93312e+09
31.07	34.7	0.0612912	1.70014e+09
31.08	34.68	0.0647249	3.41398e+08
31.22	-81.87	0.22144	2.18555e+09
31.28	34.62	0.0635522	1.15347e+08
31.67	-81.82	0.219184	2.20537e+09
31.75	35.47	0.0352295	6.81963e+08
31.79	35.09	0.131686	4.01704e+09
31.8	35.33	0.100742	1.23927e+09
32	-85	0.200623	1.74433e+09
32.13	116.92	0.204047	7.9962e+08
	117.17	0.197614	1.06636e+09
32.39	72.49	0.104585	4.7028e+08
32.65	74.6	0.153894	6.06186e+08
32.91	35.3	0.149232	9.25712e+08
32.93	72.86	0.138874	5.25157e+08
32.94	72.65	0.140472	3.18845e+08
33.07	72.97	0.151654	3.75112e+08
33.19	73.36	0.157449	6.80073e+08
33.2	73.27	0.15638	1.12243e+09
33.58	73.38	0.164435	4.31221e+08
33.6	-101.8	0.144324	2.8299e+09
	73.05	0.157203	5.37661e+08
33.65	72.91	0.166128	7.75232e+08
34.7	-120.05	0.150531	2.71403e+09
35	-87	0.208954	3.78435e+09
	114.4	0.191278	3.90161e+09
35.05	-83.42	0.243258	4.30135e+09
35.06	136.98	0.226594	2.54805e+09
35.55	-82.62	0.2235	3.92307e+09
35.67	139.48	0.234498	2.04168e+09
35.98	-79.09	0.220773	9.01571e+10
36	-79	0.220799	2.38769e+08
36.01	108.37	0.22834	3.23936e+09
36.05	104.7	0.204064	1.83098e+09
	140.13	0.234078	4.4015e+09
36.07	108.52	0.220761	5.18518e+09
36.08	108.52	0.218156	3.72744e+09
36.09	108.55	0.218382	2.44661e+09
36.1	108.4	0.22743	3.25199e+09
36.11	108.4	0.220692	1.0412e+09
36.6	139	0.262652	7.41822e+10
37.95	-6.3	0.188236	1.83071e+09
37.98	-1.12	0.124382	1.22384e+09
38.05	-85	0.233298	5.20482e+09
38.1	113	0.209311	1.32018e+09
38.3	-96.3	0.203107	3.52551e+09
38.55	-121.74	0.156278	5.48257e+08
38.6	-101.7	0.181287	5.89443e+09
38.87	-120.67	0.227973	1.55183e+09
38.9	-92.4	0.224637	3.21005e+09
39.03	-76.88	0.219037	1.73292e+09
39.2	-96.58	0.20226	6.99493e+09
39.73	-78.02	0.236224	4.06934e+09
39.88	116.41	0.207372	2.46524e+09
40.05	-105.6	0.268229	1.91417e+10
40.2	-88.3	0.216783	2.62437e+09
40.44	16.89	0.206699	6.46064e+08
40.45	16.92	0.197723	1.93692e+08
40.51	17.02	0.201431	1.10065e+09
40.77	-73.12	0.226972	5.5823e+09
40.8	-82	0.226435	2.76902e+09
40.85	-96.75	0.196003	5.7567e+09
40.95	14.55	0.20708	7.50684e+09
41	-84	0.215287	2.94269e+09
41.14	-102.98	0.19097	9.00523e+09
41.2	-103	0.195577	3.33675e+09
41.4	-89.88	0.208397	2.61992e+09
41.48	-71.53	0.250273	1.46889e+10
41.76	111.88	0.185364	4.81909e+09
41.8	-104.7	0.195468	4.76842e+09
41.83	124.9	0.261534	3.65293e+09
41.85	-88.31	0.221367	1.10996e+10
42.09	-80.05	0.24609	2.37031e+09
42.25	-82.96	0.222704	1.67334e+08
42.4	-85.4	0.235997	5.04328e+08
	128.47	0.258888	8.90189e+09
42.45	116.67	0.216907	5.34762e+09
42.5	-72.17	0.265087	6.15411e+09
42.57	-8.13	0.240355	2.31498e+09
42.7	-84.48	0.227457	1.30801e+09
42.94	-93.79	0.214028	4.0157e+09
42.95	-92.54	0.220241	2.22301e+09
43.26	12.57	0.222414	8.743e+08
43.5	116.5	0.21988	5.71455e+09
43.63	116.7	0.215101	5.26158e+09
43.93	-71.75	0.276359	4.77283e+09
44.83	-0.57	0.21261	1.14505e+09
45	111.5	0.179923	1.95817e+09
45.05	-75.07	0.25702	1.45514e+09
45.28	-122.75	0.225279	1.7305e+09
45.43	-73.93	0.262481	8.26797e+08
	86.26	0.103766	3.47693e+09
45.93	13.62	0.223524	5.9169e+09
46.02	11.03	0.27167	1.58194e+10
46.25	126.29	0.220254	9.31645e+08
46.63	41.88	0.219515	3.83484e+09
46.83	-71.25	0.239348	4.48659e+08
	11.28	0.279274	1.52292e+10
46.9	-117.8	0.206182	1.58126e+10
46.95	-71.66	0.283731	6.26318e+09
47.12	11.3	0.265742	1.04162e+10
47.82	11.05	0.25247	6.49119e+08
48.13	11.58	0.234852	2.08397e+09
48.19	11.22	0.226184	3.09741e+09
48.3	11.08	0.249798	3.81086e+09
	14.3	0.205702	1.22993e+09
48.5	8.33	0.270018	5.46814e+09
	11.46	0.23094	5.31179e+09
48.57	10.43	0.227193	4.48101e+08
48.75	9.18	0.232301	2.73021e+09
48.78	8.08	0.22649	4.08281e+09
48.79	9.19	0.217811	2.72394e+09
49.31	8.45	0.221796	1.12815e+08
49.42	8.39	0.217508	6.64974e+09
49.62	7.25	0.243063	2.21875e+09
49.64	12.27	0.252125	2.42494e+09
49.8	-113	0.207901	5.05198e+09
49.81	8.13	0.222305	2.32201e+09
50.31	11.91	0.227858	2.82322e+09
50.53	44.92	0.22954	1.31892e+09
50.63	7.02	0.224042	3.16687e+09
50.68	2.85	0.202355	3.06484e+09
50.75	-3.9	0.246645	1.02914e+10
50.76	8.89	0.23426	1.89892e+09
50.78	6.77	0.219733	2.43705e+09
50.81	5.34	0.22446	2.20665e+09
	6.95	0.226413	3.72338e+09
51	9	0.260675	3.99344e+09
51.06	10.18	0.239861	2.31245e+09
51.38	9.88	0.264379	1.39269e+09
51.42	-0.54	0.221385	2.23505e+09
51.45	4.74	0.208144	3.45289e+09
51.47	10.03	0.251293	4.10298e+09
51.5	9.77	0.245383	2.14374e+09
	9.9	0.229257	2.4023e+09
51.51	9.9	0.223592	1.47325e+09
51.53	9.93	0.219969	4.74406e+09
51.8	-1	0.242317	2.7026e+09
	-0.35	0.232876	1.42249e+09
	-0.33	0.233516	1.32212e+10
	10.33	0.269812	3.57381e+08
51.82	-0.37	0.23808	4.06663e+09
	-0.35	0.223972	2.95546e+09
51.9	-1.17	0.223457	4.31361e+09
	10.43	0.257858	2.29449e+09
	12.43	0.22771	2.7977e+09
51.98	-0.62	0.233962	5.88223e+08
52	59	0.239475	1.00489e+10
52.01	5.07	0.229833	4.05178e+09
52.07	-0.5	0.226509	9.27114e+08
	10.76	0.231166	3.84469e+09
52.08	10.9	0.226328	5.32208e+09
52.16	10.54	0.235809	2.98396e+09
52.2	1.49	0.228262	5.70962e+09
	10.31	0.237667	2.91401e+09
52.23	10.33	0.235586	3.17552e+09
	10.45	0.234071	1.83625e+09
52.24	10.71	0.237102	2.38333e+09
52.25	10.5	0.227945	3.37242e+09
	10.52	0.234183	1.82356e+09
	10.72	0.237127	1.57397e+09
52.26	10.53	0.218521	1.93088e+09
52.33	10.38	0.232027	2.06746e+09
52.35	10.5	0.233668	1.87404e+09
52.38	10.4	0.226755	7.59661e+08
52.42	-4	0.26094	5.4614e+09
	-1.97	0.233306	2.41451e+09
52.43	-0.37	0.224088	1.50993e+09
52.45	13.56	0.226106	3.49252e+09
52.5	-2.97	0.244909	1.44115e+10
52.51	14.13	0.225291	1.78622e+09
52.52	13.4	0.21955	2.47444e+09
52.71	5.86	0.224319	1.30159e+09
52.95	-1.15	0.218495	8.88433e+08
52.98	7.43	0.226952	9.78498e+09
	7.57	0.240695	4.38694e+10
53.09	-114.45	0.275016	2.68279e+09
53.12	8.12	0.237891	2.03753e+10
53.3	-114.3	0.24264	2.67615e+09
53.35	10.41	0.235846	1.16084e+09
53.4	14.62	0.238097	9.7963e+08
53.5	8.49	0.21613	6.88296e+09
53.57	35.75	0.275465	2.04659e+10
	35.78	0.28389	1.94736e+10
53.67	35.79	0.281722	1.52284e+10
53.95	-112.03	0.253594	2.49809e+09
54.1	10.23	0.247465	6.39372e+09
54.6	8.9	0.241645	2.59865e+09
54.78	8.72	0.241168	2.52229e+09
54.8	-2.22	0.279653	1.37519e+10
54.83	37.57	0.260059	4.64322e+09
	37.62	0.276595	1.28634e+10
55	-2.1	0.26324	4.09527e+09
55.03	-1.87	0.255311	1.07797e+10
55.22	-1.68	0.251473	3.14752e+09
55.42	36.42	0.281395	1.61335e+10
55.48	11.63	0.234566	6.89267e+10
55.5	-119.7	0.284475	2.38515e+09
55.69	36.72	0.288824	3.21241e+10
55.75	37.63	0.252312	1.38857e+10
55.97	-120.47	0.293074	3.858e+09
56.03	39.22	0.269555	1.62015e+10
56.17	39.37	0.283952	5.01591e+09
56.18	8.58	0.250534	5.38097e+09
56.42	32.92	0.27249	1.4415e+09
56.47	32.93	0.274526	1.74825e+10
56.5	9.57	0.248458	2.26529e+09
56.87	37.97	0.287953	1.63776e+10
56.95	-2.21	0.254543	2.12394e+09
57	35	0.271939	1.19169e+09
57.12	-2.26	0.26026	3.03836e+09
57.13	-2.22	0.267147	6.25443e+09
57.22	-2.22	0.260236	5.85513e+09
57.33	-2.63	0.263208	3.97909e+09
57.37	-2.22	0.255069	2.66415e+09
57.39	-2.2	0.260818	2.34974e+09
58.38	-116.03	0.275628	2.48911e+09
58.67	43.3	0.275893	5.8842e+09
	43.31	0.275365	2.39449e+09
	43.98	0.28203	8.87561e+09
58.8	43.98	0.283672	9.35799e+09
59.88	17.63	0.248141	4.35485e+09
60	17	0.278726	1.80687e+09
60.28	38.45	0.293602	4.59802e+09
64.87	-111.58	0.27957	1.93191e+10
66.33	26.67	0.286536	2.51053e+10
67.5	64.03	0.269824	2.95386e+10
68.33	-149.57	0.273234	1.505e+10
68.63	-149.42	0.29965	1.90548e+10

## Sheet: Fig. 2 a
Matric potential	Day	Media	Number of cells per cluster
-35cm	2	Water	[5, 5, 3, 1, 6, 9, 1, 1, 2, 40, 5, 7, 1, 9, 12, 1, 1, 1, 2, 2, 2, 1, 1, 1, 1, 1, 2, 26, 10, 4, 2, 5, 3, 15, 4, 2, 1, 1, 2, 3, 1, 1, 2, 2, 1, 1, 3, 19, 1, 1, 1, 1, 5, 1, 3, 6, 2, 3, 1, 2, 4, 1, 3, 7, 5, 8, 5, 4, 4, 1, 4, 1, 1, 5, 47, 1, 30, 1, 5, 1, 1, 1, 1, 1, 2, 22, 1, 5, 3, 28, 1, 1, 3, 3, 3, 3, 9, 1, 1, 4, 1, 4, 1, 1, 1, 1, 2, 1, 6, 9, 1, 2, 6, 2, 1, 1, 1, 1, 2, 3, 1, 1, 2, 3, 1, 2, 1, 1, 2, 1…
		TSB	[2, 4, 1, 1, 1, 3, 4, 10, 1, 4, 37, 1, 1, 1, 1, 1, 1, 1, 5, 1, 5, 8, 1, 1, 2, 3, 2, 2, 15, 2, 2, 5, 6, 1, 1, 1, 1, 1, 1, 2, 8, 4, 6, 1, 13, 1, 2, 1, 9, 1, 1, 2, 6, 5, 4, 1, 1, 5, 1, 2, 14, 2, 2, 6, 1, 3, 2, 9, 1, 2, 10, 5, 92, 1, 1, 1, 4, 7, 3, 31, 1, 5, 4, 2, 2, 5, 239, 1, 1, 3, 13, 14, 1, 1, 1, 1, 1, 1, 2, 3, 2, 1, 1, 1, 1, 1, 1, 2, 38, 4, 2, 21, 4, 191, 1, 1, 1, 1, 5, 1, 3, 4, 2, 23, 1, 1, 6, …
-5cm	2	Water	[2, 10, 1, 1, 4, 2, 1, 6, 14, 2, 6, 1, 1, 6, 1, 1, 1, 31, 2, 10, 1, 1, 1, 1, 9, 3, 1, 19, 1, 3, 7, 1, 1, 8, 2, 2, 2, 1, 2, 2, 1, 1, 1, 2, 15, 1, 1, 2, 2, 2, 3, 1, 2, 3, 27, 1, 1, 1, 4, 5, 7, 10, 5, 1, 1, 1, 1, 4, 1, 7, 5, 1, 1, 3, 5, 6, 2, 3, 1, 3, 3, 1, 2, 2, 12, 2, 5, 1, 2, 5, 5, 1, 7, 2, 3, 2, 14, 1, 1, 2, 9, 17, 1, 3, 2, 99, 3, 2, 1, 1, 2, 5, 1, 1, 1, 1, 6, 48, 23, 17, 1, 24, 1, 1, 1, 1, 1, 1…
		TSB	[1, 1, 6, 1, 27, 1, 1, 2, 1, 2, 1, 3, 4, 6, 4, 5, 2, 2, 3, 9, 2, 1, 2, 2, 8, 1, 7, 2, 2, 1, 1, 2, 8, 4, 2, 1, 1, 2, 1, 1, 1, 1, 6, 1, 2, 9, 1, 1, 1, 1, 2, 4, 1, 1, 1, 1, 1, 1, 1, 1, 2, 2, 1, 1, 1, 4, 12, 1, 2, 6, 1, 1, 1, 2, 1, 1, 1, 1, 1, 2, 1, 3, 7, 9, 3, 4, 5, 1, 3, 2, 1, 3, 5, 5, 34, 58, 3, 13, 1, 1, 1, 1, 1, 1, 1, 1, 1, 1, 1, 1, 1, 1, 2, 3, 2, 1, 1, 1, 4, 1, 1, 2, 3, 12, 1, 1, 1, 2, 4, 1, 1,…
-35cm	4	Water	[11, 3, 1, 1, 1, 6, 1, 1, 2, 2, 1, 1, 1, 2, 1, 1, 1, 1, 1, 1, 5, 3, 5, 6, 2, 2, 1, 2, 1, 1, 1, 1, 1, 1, 1, 2, 1, 1, 1, 1, 1, 5, 2, 11, 2, 1, 1, 1, 2, 1, 1, 1, 1, 1, 2, 2, 7, 1, 8, 1, 1, 2, 7, 1, 1, 2, 3, 2, 1, 2, 1, 1, 2, 1, 2, 1, 1, 1, 1, 1, 1, 2, 4, 1, 1, 6, 1, 1, 2, 1, 1, 3, 1, 2, 3, 1, 1, 1, 2, 3, 3, 7, 1, 1, 3, 1, 1, 1, 1, 1, 1, 1, 1, 2, 16, 12, 3, 2, 3, 1, 1, 1, 1, 1, 1, 1, 2, 2, 4, 1, 1, 3…
		TSB	[1, 1, 1, 2, 1, 1, 1, 1, 1, 1, 3, 7, 1, 1, 1, 2, 1, 1, 1, 15, 2, 1, 1, 1, 1, 3, 1, 1, 18, 1, 1, 2, 2, 2, 5, 59, 4, 2, 4, 3, 4, 2, 3, 2, 3, 1, 5, 2, 1, 4, 4, 138, 1, 2, 24, 3, 24, 9, 3, 29, 1, 1, 1, 1, 1, 1, 1, 1, 1, 10, 7, 1, 1, 2, 1, 1, 2, 2, 2, 3, 1, 1, 3, 34, 1, 1, 1, 2, 1, 1, 1, 1, 1, 1, 1, 2, 1, 5, 1, 2, 10, 11, 3, 5, 12, 1, 12, 2, 182, 1, 1, 1, 6, 7, 3, 1, 1, 1, 1, 1, 1, 4, 7, 1, 1, 3, 5, 2…
-5cm	4	Water	[2, 1, 9, 4, 2, 1, 2, 3, 9, 1, 2, 1, 5, 1, 2, 1, 1, 1, 1, 2, 1, 2, 1, 1, 6, 4, 23, 1, 1, 3, 10, 1, 2, 1, 2, 1, 1, 7, 1, 3, 5, 2, 2, 1, 1, 1, 6, 1, 1, 4, 1, 1, 11, 1, 1, 1, 4, 8, 18, 1, 6, 5, 5, 8, 12, 1, 7, 1, 1, 1, 1, 1, 2, 7, 4, 2, 1, 3, 1, 3, 1, 1, 8, 1, 1, 2, 2, 6, 7, 1, 6, 22, 1, 1, 1, 2, 2, 15, 1, 1, 3, 15, 1, 1, 1, 1, 1, 3, 1, 3, 3, 12, 1, 1, 1, 1, 1, 3, 2, 4, 1, 1, 1, 11, 1, 1, 4, 4, 1, 5…
		TSB	[1, 1, 3, 12, 3, 2, 1, 3, 4, 1, 3, 4, 1, 2, 8, 1, 2, 2, 5, 4, 2, 1, 1, 2, 25, 1, 1, 1, 1, 2, 7, 7, 3, 1, 2, 2, 3, 2, 1, 1, 1, 6, 2, 2, 8, 1, 2, 2, 2, 1, 1, 6, 2, 1, 5, 12, 1, 2, 2, 1, 1, 1, 1, 1, 1, 4, 1, 1, 1, 8, 6, 11, 6, 1, 2, 22, 1, 1, 5, 1, 1, 3, 1, 6, 7, 7, 1, 1, 1, 1, 1, 1, 5, 1, 1, 1, 1, 1, 1, 3, 1, 1, 2, 1, 9, 6, 2, 2, 3, 2, 2, 2, 4, 1, 1, 2, 6, 16, 30, 5, 1, 2, 26, 1, 16, 1, 1, 1, 1, 6,…

## Sheet: Fig. 2 b
Water content (v/v)	Number of cells per cluster
0.4	[23, 16, 4, 5, 7, 10, 7, 6, 30, 8, 143, 15, 4, 4, 67, 8, 90, 3, 32, 7, 16, 10, 26, 15, 4, 4, 8, 239, 69, 9, 48, 32, 10, 18, 44, 4, 4, 4, 7, 40, 6, 16, 19, 5, 392, 32, 11, 63, 4, 7, 4, 147, 28, 21, 116, 24, 185, 99, 7, 263, 113, 115, 4, 30, 121, 11, 8, 9, 3, 27, 2776, 14, 14, 4, 80, 4, 4, 38, 26, 32, 4, 33, 8, 325, 9, 40, 271, 5, 173, 4, 14, 30, 60, 4, 4, 9, 16, 111, 32, 8, 11, 108, 16, 7, 25, 11,…
0.35	[16, 12, 18, 10, 4, 18, 9, 30, 87, 42, 13, 946, 12, 6, 16, 239, 6, 32, 11, 36, 7, 10, 56, 65, 4, 4, 11, 4, 32, 30, 14, 30, 8, 8, 4, 4, 4, 6, 12, 117, 6, 4, 6, 5, 8, 58, 10, 5, 5, 63, 12, 14, 66, 10, 36, 4, 16, 8, 247, 14, 4, 37, 17, 16, 4, 31, 18, 7, 60, 16, 31, 14, 14, 34, 4, 74, 7, 60, 9, 15, 15, 5, 4, 8, 34, 8, 9, 5, 4, 8, 57, 4, 18, 7, 9, 7, 4, 4, 4, 59, 72, 4, 32, 10, 39, 8, 4, 40, 9, 19, 18…
0.3	[1, 1, 4, 8, 3, 4, 2, 10, 4, 1, 2, 2, 3, 159, 2, 1, 1, 15, 4, 1, 1, 1, 5, 3, 61, 3, 1, 2, 8, 1, 2, 16, 1, 14, 1, 2, 1, 7, 1, 6, 3, 1, 8, 5, 1, 1, 1, 17, 8, 2, 14, 8, 4, 3, 47, 1, 1, 1, 3, 1, 1, 1, 3, 1, 1, 4, 185, 1, 4, 4, 1, 1, 1, 1474, 1, 1, 1, 1, 1, 1, 1, 1, 16, 4, 1, 1, 16, 4, 11, 9, 1, 1, 1, 16, 1, 2, 2, 2, 2, 2, 31, 16, 1, 1, 2, 4, 1844, 1, 1, 1, 4, 1, 24, 12, 1, 1, 2, 1, 1, 3, 1, 2, 11, 1,…
0.25	[2, 1, 6, 2, 2, 6, 1, 1, 1, 2, 4, 9, 4, 17, 1, 2, 4, 3, 1, 2, 1, 7, 9, 240, 1, 2, 5, 3, 1, 4, 6, 1, 1, 1, 1, 4, 1, 1, 8, 1, 8, 2, 3, 1, 2, 3, 2, 191, 1, 3, 5, 1, 7, 1, 1, 1, 4, 34, 1, 8, 8, 8, 8, 2, 3, 4, 2, 2, 4, 9, 16, 2, 5, 8, 3, 1, 6, 8, 2, 3, 8, 1, 1, 2, 6, 2, 3, 3, 111, 1, 1, 1, 1, 2, 13, 43, 2, 2, 2, 1, 2, 16, 8, 1, 6, 2, 1, 1, 8, 2, 4, 4, 8, 1, 4, 4, 1, 2, 2, 1, 1, 7, 3, 2, 2, 9, 26, 2, 2…
0.2	[16, 2, 1, 1, 1, 1, 8, 4, 1, 1, 3, 4, 7, 4, 1, 4, 7, 1, 2, 3, 9, 8, 1, 8, 1, 3, 1, 1, 1, 2, 7, 7, 1, 2, 2, 4, 1, 8, 5, 5, 5, 8, 4, 2, 2, 4, 7, 5, 4, 2, 4, 4, 32, 1, 1, 2, 3, 3, 8, 4, 2, 8, 1, 4, 16, 3, 4, 1, 4, 4, 15, 1, 8, 1, 5, 5, 2, 96, 64, 5, 4, 2, 1, 2, 2, 3, 1, 1, 1, 2, 4, 5, 1, 1, 4, 16, 2, 3, 1, 4, 2, 63, 4, 13, 16, 8, 1, 1, 4, 16, 2, 2, 14, 4, 31, 1, 1, 5, 5, 1, 2, 16, 4, 2, 1, 16, 3, 1,…
0.15	[4, 4, 2, 1, 2, 4, 1, 4, 2, 3, 1, 4, 3, 2, 1, 4, 3, 5, 2, 2, 2, 4, 2, 2, 4, 2, 1, 1, 1, 1, 1, 1, 3, 2, 2, 2, 6, 1, 1, 1, 2, 2, 8, 1, 2, 8, 25, 1, 4, 4, 1, 1, 2, 1, 2, 3, 1, 4, 2, 6, 1, 3, 2, 1, 2, 3, 1, 4, 7, 3, 1, 4, 4, 4, 4, 8, 2, 4, 1, 8, 16, 2, 1, 1, 4, 3, 4, 3, 6, 8, 1, 4, 7, 5, 1, 1, 5, 2, 2, 1, 1, 2, 1, 2, 4, 1, 6, 5, 1, 1, 4, 5, 2, 1, 1, 3, 5, 2, 2, 4, 4, 8, 4, 4, 2, 1, 4, 1, 1, 1, 2, 4, …
0.1	[2, 2, 1, 2, 1, 2, 2, 3, 3, 1, 2, 1, 1, 8, 6, 2, 2, 4, 2, 3, 2, 4, 7, 2, 7, 8, 2, 1, 1, 2, 7, 2, 2, 4, 4, 1, 2, 1, 1, 1, 4, 2, 1, 1, 1, 2, 2, 3, 6, 1, 2, 2, 1, 6, 2, 2, 2, 2, 3, 1, 1, 1, 8, 1, 2, 1, 2, 4, 3, 5, 2, 2, 1, 2, 2, 1, 2, 8, 2, 8, 1, 2, 4, 2, 2, 2, 1, 1, 3, 2, 2, 4, 2, 1, 1, 4, 2, 2, 1, 13, 2, 2, 2, 4, 4, 4, 1, 1, 2, 4, 7, 1, 7, 2, 3, 4, 2, 1, 3, 2, 2, 2, 2, 2, 4, 8, 1, 1, 2, 1, 2, 1, 1…
0.05	[2, 2, 1, 1, 1, 2, 1, 1, 2, 2, 2, 2, 2, 1, 1, 1, 1, 1, 1, 1, 2, 2, 2, 1, 1, 2, 1, 1, 1, 1, 1, 1, 2, 4, 1, 3, 2, 1, 1, 2, 2, 2, 2, 1, 1, 1, 1, 1, 1, 1, 2, 1, 1, 1, 1, 2, 1, 2, 1, 2, 2, 1, 1, 2, 2, 2, 1, 1, 2, 1, 2, 1, 1, 1, 1, 1, 1, 2, 2, 1, 1, 1, 1, 2, 1, 1, 1, 1, 1, 1, 1, 2, 1, 1, 1, 1, 1, 1, 1, 2, 2, 2, 1, 1, 2, 1, 1, 1, 1, 2, 1, 2, 2, 2, 1, 2, 2, 1, 1, 1, 2, 1, 2, 1, 1, 2, 2, 1, 1, 1, 2, 1, 1,…
0.025	[2, 2, 2, 2, 1, 1, 1, 1, 1, 2, 1, 1, 2, 1, 2, 1, 1, 2, 2, 1, 1, 2, 1, 1, 2, 2, 1, 1, 1, 1, 1, 1, 2, 2, 1, 1, 1, 1, 2, 1, 1, 1, 2, 4, 1, 1, 2, 1, 2, 1, 1, 1, 1, 1, 1, 1, 1, 1, 1, 1, 1, 1, 1, 2, 2, 1, 2, 1, 2, 1, 1, 2, 1, 1, 1, 1, 1, 1, 1, 1, 2, 1, 1, 1, 2, 1, 1, 2, 1, 2, 1, 1, 1, 1, 1, 1, 2, 1, 2, 2, 1, 1, 1, 1, 2, 1, 1, 1, 2, 1, 1, 1, 1, 1, 2, 1, 2, 1, 1, 1, 1, 1, 1, 2, 1, 1, 2, 1, 1, 1, 2, 1, 1,…

## Sheet: Fig. 3 c
	Probability
Cell cluster size	Experiment	Raynaud et al. 2014
1	0.507414	0.830865
2	0.169972	0.119503
3	0.0856701	0.0309386
4	0.0503328	0.0104724
5	0.0325017	0.00405383
6	0.0223012	0.001858
7	0.0178607	0.000844547
8	0.0134004	0.000450425
9	0.0101611	0.000422274
10	0.00833957	0.000197061
11	0.00731558	0.000168909
12	0.00618329	0.000112606
13	0.00518885	0
14	0.00420425	0
15	0.0039384	2.81516e-05
16	0.00323934	0
17	0.00294396	0
18	0.00239258	0
19	0.0023335	2.81516e-05
20	0.00214643	0
21	0.00188059	0
22	0.00192982	2.81516e-05
23	0.00167382	0
24	0.00144736	0
25	0.00150644	0
26	0.00119137	2.81516e-05
27	0.00126029	0
28	0.00112244	0
29	0.00117168	0
30	0.00105352	0
31	0.000935371	0
32	0.000945217	0
33	0.000827065	0
34	0.000728605	0
35	0.000620299	0
36	0.000590761	0
37	0.000620299	0
38	0.000659683	0
39	0.0004923	0
40	0.000600607	0
41	0.000590761	0
42	0.000511992	0
43	0.000462762	0
44	0.0004923	0
45	0.000364302	0
46	0.000374148	0
47	0.000403686	0
48	0.000403686	0
49	0.000413532	0
50	0.00029538	0
51	0.000305226	0
52	0.000315072	0
53	0.000315072	0
54	0.000265842	0
55	0.000285534	0
56	0.000265842	0
57	0.00029538	0
58	0.000236304	0
59	0.000285534	0
60	0.000177228	0
61	0.000285534	0
62	0.000216612	0
63	0.000275688	0
64	0.000167382	0
65	0.000216612	0
66	0.000236304	0
67	0.000187074	0
68	0.000167382	0
69	0.000206766	0
70	0.000187074	0
71	0.000236304	0
72	0.000187074	0
73	0.000157536	0
74	0.00014769	0
75	0.000226458	0
76	0.000118152	0
77	0.00019692	0
78	0.000177228	0
79	0.00014769	0
80	9.84601e-05	0
81	0.000177228	0
82	0.000127998	0
83	0.000167382	0
84	0.000118152	0
85	0.000187074	0
86	0.00014769	0
87	0.000137844	0
88	7.87681e-05	0
89	9.84601e-05	0
90	0.000118152	0
91	5.90761e-05	0
92	8.86141e-05	0
93	9.84601e-05	0
94	7.87681e-05	0
95	9.84601e-05	0
96	9.84601e-05	0
97	3.9384e-05	0
98	6.89221e-05	0
99	9.84601e-05	0
100	4.923e-05	0
101	8.86141e-05	0
102	9.84601e-05	0
103	4.923e-05	0
104	7.87681e-05	0
105	5.90761e-05	0
106	6.89221e-05	0
107	5.90761e-05	0
108	6.89221e-05	0
109	5.90761e-05	0
110	9.84601e-05	0
111	0.000127998	0
112	0.000108306	0
113	7.87681e-05	0
114	4.923e-05	0
115	5.90761e-05	0
116	9.84601e-05	0
117	5.90761e-05	0
118	3.9384e-05	0
119	8.86141e-05	0
120	2.9538e-05	0
121	7.87681e-05	0
122	7.87681e-05	0
123	5.90761e-05	0
124	3.9384e-05	0
125	1.9692e-05	0
126	5.90761e-05	0
127	2.9538e-05	0
128	9.84601e-06	0
129	7.87681e-05	0
130	3.9384e-05	0
131	4.923e-05	0
132	6.89221e-05	0
133	4.923e-05	0
134	2.9538e-05	0
135	3.9384e-05	0
136	3.9384e-05	0
137	6.89221e-05	0
138	3.9384e-05	0
139	5.90761e-05	0
140	5.90761e-05	0
141	1.9692e-05	0
142	9.84601e-06	0
143	5.90761e-05	0
144	1.9692e-05	0
145	4.923e-05	0
146	2.9538e-05	0
147	4.923e-05	0
148	1.9692e-05	0
149	4.923e-05	0
150	4.923e-05	0
151	4.923e-05	0
152	4.923e-05	0
153	4.923e-05	0
154	1.9692e-05	0
155	3.9384e-05	0
156	9.84601e-06	0
157	1.9692e-05	0
158	2.9538e-05	0
159	3.9384e-05	0
160	4.923e-05	0
161	9.84601e-06	0
162	1.9692e-05	0
163	3.9384e-05	0
164	1.9692e-05	0
165	2.9538e-05	0
166	2.9538e-05	0
167	3.9384e-05	0
168	1.9692e-05	0
169	1.9692e-05	0
170	1.9692e-05	0
171	6.89221e-05	0
172	4.923e-05	0
173	1.9692e-05	0
174	9.84601e-06	0
175	1.9692e-05	0
176	3.9384e-05	0
177	1.9692e-05	0
178	9.84601e-06	0
179	1.9692e-05	0
180	3.9384e-05	0
181	3.9384e-05	0
182	9.84601e-06	0
183	5.90761e-05	0
184	4.923e-05	0
185	2.9538e-05	0
186	3.9384e-05	0
187	9.84601e-06	0
188	1.9692e-05	0
189	9.84601e-06	0
190	9.84601e-06	0
191	1.9692e-05	0
192	1.9692e-05	0
193	2.9538e-05	0
194	0	0
195	1.9692e-05	0
196	2.9538e-05	0
197	1.9692e-05	0
198	1.9692e-05	0
199	3.9384e-05	0
200	4.923e-05	0
201	3.9384e-05	0
202	9.84601e-06	0
203	9.84601e-06	0
204	2.9538e-05	0
205	1.9692e-05	0
206	9.84601e-06	0
207	4.923e-05	0
208	2.9538e-05	0
209	9.84601e-06	0
210	0	0
211	3.9384e-05	0
212	3.9384e-05	0
213	1.9692e-05	0
214	1.9692e-05	0
215	1.9692e-05	0
216	9.84601e-06	0
217	9.84601e-06	0
218	3.9384e-05	0
219	1.9692e-05	0
220	3.9384e-05	0
221	2.9538e-05	0
222	0	0
223	2.9538e-05	0
224	2.9538e-05	0
225	9.84601e-06	0
226	9.84601e-06	0
227	1.9692e-05	0
228	9.84601e-06	0
229	1.9692e-05	0
230	4.923e-05	0
231	3.9384e-05	0
232	1.9692e-05	0
233	9.84601e-06	0
234	0	0
235	0	0
236	1.9692e-05	0
237	9.84601e-06	0
238	1.9692e-05	0
239	7.87681e-05	0
240	2.9538e-05	0
241	1.9692e-05	0
242	9.84601e-06	0
243	9.84601e-06	0
244	1.9692e-05	0
245	0	0
246	4.923e-05	0
247	1.9692e-05	0
248	0	0
249	1.9692e-05	0
250	9.84601e-06	0
251	9.84601e-06	0
252	0	0
253	9.84601e-06	0
254	0	0
255	2.9538e-05	0
256	9.84601e-06	0
257	1.9692e-05	0
258	1.9692e-05	0
259	1.9692e-05	0
260	9.84601e-06	0
261	3.9384e-05	0
262	9.84601e-06	0
263	9.84601e-06	0
264	9.84601e-06	0
265	9.84601e-06	0
266	0	0
267	2.9538e-05	0
268	9.84601e-06	0
269	9.84601e-06	0
270	3.9384e-05	0
271	9.84601e-06	0
272	9.84601e-06	0
273	9.84601e-06	0
274	0	0
275	9.84601e-06	0
276	2.9538e-05	0
277	9.84601e-06	0
278	0	0
279	2.9538e-05	0
280	9.84601e-06	0
281	1.9692e-05	0
282	9.84601e-06	0
283	3.9384e-05	0
284	0	0
285	9.84601e-06	0
286	9.84601e-06	0
287	9.84601e-06	0
288	1.9692e-05	0
289	0	0
290	0	0
291	0	0
292	0	0
293	1.9692e-05	0
294	9.84601e-06	0
295	2.9538e-05	0
296	1.9692e-05	0
297	9.84601e-06	0
298	1.9692e-05	0
299	2.9538e-05	0
300	1.9692e-05	0
301	0	0
302	0	0
303	1.9692e-05	0
304	0	0
305	0	0
306	9.84601e-06	0
307	9.84601e-06	0
308	0	0
309	0	0
310	9.84601e-06	0
311	9.84601e-06	0
312	0	0
313	9.84601e-06	0
314	9.84601e-06	0
315	9.84601e-06	0
316	0	0
317	2.9538e-05	0
318	0	0
319	9.84601e-06	0
320	9.84601e-06	0
321	0	0
322	9.84601e-06	0
323	9.84601e-06	0
324	0	0
325	0	0
326	9.84601e-06	0
327	9.84601e-06	0
328	9.84601e-06	0
329	9.84601e-06	0
330	3.9384e-05	0
331	9.84601e-06	0
332	2.9538e-05	0
333	0	0
334	0	0
335	9.84601e-06	0
336	9.84601e-06	0
337	1.9692e-05	0
338	9.84601e-06	0
339	0	0
340	9.84601e-06	0
341	0	0
342	0	0
343	0	0
344	0	0
345	9.84601e-06	0
346	0	0
347	0	0
348	9.84601e-06	0
349	9.84601e-06	0
350	1.9692e-05	0
351	0	0
352	0	0
353	1.9692e-05	0
354	0	0
355	0	0
356	9.84601e-06	0
357	0	0
358	9.84601e-06	0
359	1.9692e-05	0
360	9.84601e-06	0
361	0	0
362	9.84601e-06	0
363	0	0
364	0	0
365	0	0
366	0	0
367	0	0
368	0	0
369	9.84601e-06	0
370	0	0
371	1.9692e-05	0
372	9.84601e-06	0
373	9.84601e-06	0
374	0	0
375	0	0
376	0	0
377	9.84601e-06	0
378	0	0
379	0	0
380	1.9692e-05	0
381	0	0
382	9.84601e-06	0
383	9.84601e-06	0
384	0	0
385	9.84601e-06	0
386	0	0
387	9.84601e-06	0
388	9.84601e-06	0
389	1.9692e-05	0
390	0	0
391	9.84601e-06	0
392	0	0
393	0	0
394	0	0
395	0	0
396	9.84601e-06	0
397	9.84601e-06	0
398	0	0
399	0	0
400	9.84601e-06	0
401	9.84601e-06	0
402	0	0
403	0	0
404	9.84601e-06	0
405	0	0
406	0	0
407	0	0
408	0	0
409	0	0
410	9.84601e-06	0
411	0	0
412	9.84601e-06	0
413	9.84601e-06	0
414	0	0
415	0	0
416	0	0
417	0	0
418	0	0
419	0	0
420	0	0
421	0	0
422	0	0
423	0	0
424	0	0
425	1.9692e-05	0
426	0	0
427	0	0
428	0	0
429	9.84601e-06	0
430	9.84601e-06	0
431	9.84601e-06	0
432	0	0
433	0	0
434	1.9692e-05	0
435	9.84601e-06	0
436	0	0
437	9.84601e-06	0
438	0	0
439	0	0
440	0	0
441	0	0
442	2.9538e-05	0
443	0	0
444	0	0
445	0	0
446	0	0
447	0	0
448	0	0
449	9.84601e-06	0
450	9.84601e-06	0
451	0	0
452	0	0
453	0	0
454	0	0
455	0	0
456	0	0
457	9.84601e-06	0
458	0	0
459	9.84601e-06	0
460	0	0
461	0	0
462	0	0
463	9.84601e-06	0
464	0	0
465	0	0
466	9.84601e-06	0
467	0	0
468	0	0
469	9.84601e-06	0
470	0	0
471	0	0
472	0	0
473	9.84601e-06	0
474	0	0
475	0	0
476	0	0
477	0	0
478	9.84601e-06	0
479	0	0
480	0	0
481	0	0
482	0	0
483	0	0
484	1.9692e-05	0
485	0	0
486	0	0
487	9.84601e-06	0
488	9.84601e-06	0
489	0	0
490	0	0
491	0	0
492	0	0
493	9.84601e-06	0
494	0	0
495	9.84601e-06	0
496	0	0
497	0	0
498	9.84601e-06	0
499	0	0
500	0	0
501	0	0
502	9.84601e-06	0
503	9.84601e-06	0
504	0	0
505	0	0
506	9.84601e-06	0
507	0	0
508	0	0
509	0	0
510	9.84601e-06	0
511	9.84601e-06	0
512	0	0
513	0	0
514	0	0
515	0	0
516	0	0
517	0	0
518	0	0
519	0	0
520	0	0
521	0	0
522	0	0
523	0	0
524	0	0
525	0	0
526	0	0
527	0	0
528	0	0
529	0	0
530	0	0
531	0	0
532	0	0
533	0	0
534	0	0
535	0	0
536	9.84601e-06	0
537	0	0
538	9.84601e-06	0
539	9.84601e-06	0
540	9.84601e-06	0
541	0	0
542	0	0
543	0	0
544	0	0
545	0	0
546	0	0
547	0	0
548	9.84601e-06	0
549	0	0
550	0	0
551	0	0
552	0	0
553	0	0
554	0	0
555	0	0
556	0	0
557	0	0
558	0	0
559	0	0
560	0	0
561	0	0
562	0	0
563	0	0
564	0	0
565	9.84601e-06	0
566	0	0
567	0	0
568	0	0
569	0	0
570	9.84601e-06	0
571	0	0
572	0	0
573	9.84601e-06	0
574	0	0
575	9.84601e-06	0
576	0	0
577	0	0
578	0	0
579	0	0
580	0	0
581	0	0
582	0	0
583	0	0
584	0	0
585	0	0
586	0	0
587	9.84601e-06	0
588	0	0
589	0	0
590	9.84601e-06	0
591	0	0
592	0	0
593	1.9692e-05	0
594	0	0
595	0	0
596	0	0
597	0	0
598	1.9692e-05	0
599	0	0
600	0	0
601	9.84601e-06	0
602	0	0
603	0	0
604	0	0
605	0	0
606	9.84601e-06	0
607	0	0
608	0	0
609	0	0
610	1.9692e-05	0
611	2.9538e-05	0
612	0	0
613	0	0
614	0	0
615	0	0
616	0	0
617	9.84601e-06	0
618	0	0
619	0	0
620	0	0
621	0	0
622	0	0
623	0	0
624	0	0
625	0	0
626	0	0
627	0	0
628	0	0
629	0	0
630	0	0
631	0	0
632	9.84601e-06	0
633	0	0
634	0	0
635	9.84601e-06	0
636	0	0
637	0	0
638	0	0
639	0	0
640	0	0
641	0	0
642	9.84601e-06	0
643	0	0
644	0	0
645	0	0
646	0	0
647	9.84601e-06	0
648	9.84601e-06	0
649	9.84601e-06	0
650	0	0
651	0	0
652	0	0
653	0	0
654	0	0
655	0	0
656	0	0
657	0	0
658	0	0
659	0	0
660	0	0
661	0	0
662	0	0
663	0	0
664	0	0
665	0	0
666	0	0
667	0	0
668	0	0
669	9.84601e-06	0
670	0	0
671	0	0
672	0	0
673	0	0
674	0	0
675	9.84601e-06	0
676	0	0
677	0	0
678	0	0
679	0	0
680	0	0
681	0	0
682	9.84601e-06	0
683	0	0
684	0	0
685	0	0
686	0	0
687	0	0
688	0	0
689	0	0
690	0	0
691	0	0
692	0	0
693	0	0
694	0	0
695	0	0
696	0	0
697	0	0
698	0	0
699	0	0
700	0	0
701	0	0
702	0	0
703	0	0
704	0	0
705	0	0
706	0	0
707	0	0
708	0	0
709	0	0
710	0	0
711	0	0
712	9.84601e-06	0
713	0	0
714	0	0
715	0	0
716	0	0
717	0	0
718	0	0
719	0	0
720	0	0
721	0	0
722	0	0
723	9.84601e-06	0
724	0	0
725	0	0
726	0	0
727	0	0
728	0	0
729	0	0
730	9.84601e-06	0
731	0	0
732	0	0
733	0	0
734	0	0
735	9.84601e-06	0
736	0	0
737	0	0
738	0	0
739	0	0
740	0	0
741	0	0
742	1.9692e-05	0
743	0	0
744	0	0
745	0	0
746	0	0
747	0	0
748	0	0
749	0	0
750	0	0
751	0	0
752	0	0
753	0	0
754	0	0
755	0	0
756	0	0
757	0	0
758	0	0
759	0	0
760	0	0
761	0	0
762	0	0
763	0	0
764	0	0
765	0	0
766	0	0
767	0	0
768	0	0
769	0	0
770	0	0
771	0	0
772	0	0
773	0	0
774	0	0
775	0	0
776	0	0
777	0	0
778	0	0
779	0	0
780	0	0
781	0	0
782	0	0
783	0	0
784	0	0
785	0	0
786	0	0
787	0	0
788	0	0
789	0	0
790	0	0
791	0	0
792	0	0
793	0	0
794	0	0
795	9.84601e-06	0
796	0	0
797	0	0
798	0	0
799	0	0
800	0	0
801	0	0
802	0	0
803	9.84601e-06	0
804	9.84601e-06	0
805	0	0
806	0	0
807	0	0
808	0	0
809	0	0
810	9.84601e-06	0
811	9.84601e-06	0
812	0	0
813	0	0
814	0	0
815	0	0
816	0	0
817	0	0
818	0	0
819	0	0
820	0	0
821	0	0
822	0	0
823	0	0
824	0	0
825	0	0
826	0	0
827	0	0
828	9.84601e-06	0
829	0	0
830	0	0
831	0	0
832	0	0
833	0	0
834	0	0
835	0	0
836	0	0
837	0	0
838	0	0
839	0	0
840	0	0
841	0	0
842	0	0
843	0	0
844	0	0
845	0	0
846	0	0
847	0	0
848	0	0
849	0	0
850	0	0
851	0	0
852	0	0
853	0	0
854	0	0
855	1.9692e-05	0
856	0	0
857	0	0
858	0	0
859	0	0
860	0	0
861	0	0
862	0	0
863	0	0
864	0	0
865	0	0
866	0	0
867	9.84601e-06	0
868	0	0
869	0	0
870	0	0
871	0	0
872	0	0
873	0	0
874	0	0
875	0	0
876	0	0
877	0	0
878	0	0
879	9.84601e-06	0
880	0	0
881	0	0
882	0	0
883	0	0
884	0	0
885	0	0
886	9.84601e-06	0
887	0	0
888	0	0
889	0	0
890	0	0
891	0	0
892	0	0
893	0	0
894	0	0
895	0	0
896	0	0
897	0	0
898	0	0
899	0	0
900	0	0
901	0	0
902	9.84601e-06	0
903	0	0
904	0	0
905	0	0
906	0	0
907	0	0
908	0	0
909	0	0
910	0	0
911	0	0
912	0	0
913	0	0
914	0	0
915	0	0
916	0	0
917	0	0
918	0	0
919	0	0
920	0	0
921	0	0
922	0	0
923	0	0
924	0	0
925	0	0
926	0	0
927	0	0
928	9.84601e-06	0
929	0	0
930	0	0
931	0	0
932	0	0
933	0	0
934	0	0
935	0	0
936	0	0
937	0	0
938	0	0
939	0	0
940	0	0
941	0	0
942	0	0
943	0	0
944	0	0
945	0	0
946	0	0
947	0	0
948	0	0
949	0	0
950	0	0
951	9.84601e-06	0
952	0	0
953	0	0
954	0	0
955	0	0
956	0	0
957	0	0
958	9.84601e-06	0
959	0	0
960	0	0
961	0	0
962	9.84601e-06	0
963	0	0
964	0	0
965	0	0
966	0	0
967	0	0
968	0	0
969	0	0
970	0	0
971	0	0
972	0	0
973	0	0
974	0	0
975	0	0
976	0	0
977	0	0
978	0	0
979	0	0
980	0	0
981	0	0
982	0	0
983	9.84601e-06	0
984	0	0
985	0	0
986	9.84601e-06	0
987	0	0
988	0	0
989	0	0
990	0	0
991	0	0
992	0	0
993	9.84601e-06	0
994	0	0
995	0	0
996	0	0
997	0	0
998	0	0
999	0	0
1000	9.84601e-06	0
1001	0	0
1002	0	0
1003	0	0
1004	0	0
1005	0	0
1006	0	0
1007	0	0
1008	0	0
1009	0	0
1010	0	0
1011	0	0
1012	0	0
1013	0	0
1014	0	0
1015	0	0
1016	0	0
1017	0	0
1018	0	0
1019	0	0
1020	0	0
1021	0	0
1022	0	0
1023	0	0
1024	0	0
1025	0	0
1026	0	0
1027	0	0
1028	0	0
1029	0	0
1030	0	0
1031	0	0
1032	0	0
1033	0	0
1034	0	0
1035	0	0
1036	9.84601e-06	0
1037	0	0
1038	0	0
1039	0	0
1040	0	0
1041	0	0
1042	0	0
1043	0	0
1044	0	0
1045	0	0
1046	0	0
1047	0	0
1048	0	0
1049	0	0
1050	0	0
1051	0	0
1052	0	0
1053	0	0
1054	0	0
1055	0	0
1056	0	0
1057	0	0
1058	0	0
1059	0	0
1060	0	0
1061	0	0
1062	0	0
1063	0	0
1064	0	0
1065	0	0
1066	0	0
1067	0	0
1068	0	0
1069	0	0
1070	0	0
1071	0	0
1072	0	0
1073	0	0
1074	0	0
1075	0	0
1076	0	0
1077	0	0
1078	0	0
1079	0	0
1080	0	0
1081	0	0
1082	0	0
1083	0	0
1084	0	0
1085	0	0
1086	0	0
1087	9.84601e-06	0
1088	1.9692e-05	0
1089	0	0
1090	0	0
1091	0	0
1092	0	0
1093	0	0
1094	0	0
1095	0	0
1096	0	0
1097	0	0
1098	0	0
1099	0	0
1100	0	0
1101	0	0
1102	0	0
1103	0	0
1104	0	0
1105	0	0
1106	0	0
1107	0	0
1108	0	0
1109	0	0
1110	0	0
1111	0	0
1112	0	0
1113	0	0
1114	0	0
1115	0	0
1116	0	0
1117	0	0
1118	0	0
1119	0	0
1120	0	0
1121	9.84601e-06	0
1122	0	0
1123	0	0
1124	0	0
1125	0	0
1126	0	0
1127	0	0
1128	0	0
1129	0	0
1130	0	0
1131	0	0
1132	0	0
1133	0	0
1134	0	0
1135	0	0
1136	0	0
1137	0	0
1138	0	0
1139	0	0
1140	0	0
1141	0	0
1142	0	0
1143	0	0
1144	0	0
1145	0	0
1146	0	0
1147	0	0
1148	0	0
1149	0	0
1150	0	0
1151	0	0
1152	0	0
1153	0	0
1154	0	0
1155	0	0
1156	0	0
1157	0	0
1158	0	0
1159	0	0
1160	0	0
1161	0	0
1162	0	0
1163	0	0
1164	0	0
1165	0	0
1166	0	0
1167	9.84601e-06	0
1168	0	0
1169	0	0
1170	9.84601e-06	0
1171	0	0
1172	0	0
1173	0	0
1174	0	0
1175	0	0
1176	0	0
1177	0	0
1178	0	0
1179	9.84601e-06	0
1180	0	0
1181	0	0
1182	0	0
1183	0	0
1184	0	0
1185	0	0
1186	0	0
1187	0	0
1188	0	0
1189	0	0
1190	0	0
1191	9.84601e-06	0
1192	0	0
1193	0	0
1194	0	0
1195	0	0
1196	0	0
1197	0	0
1198	0	0
1199	0	0
1200	0	0
1201	0	0
1202	0	0
1203	0	0
1204	0	0
1205	0	0
1206	9.84601e-06	0
1207	0	0
1208	0	0
1209	0	0
1210	0	0
1211	0	0
1212	0	0
1213	0	0
1214	0	0
1215	0	0
1216	0	0
1217	0	0
1218	0	0
1219	0	0
1220	0	0
1221	0	0
1222	0	0
1223	0	0
1224	0	0
1225	0	0
1226	0	0
1227	0	0
1228	0	0
1229	0	0
1230	0	0
1231	9.84601e-06	0
1232	0	0
1233	0	0
1234	0	0
1235	0	0
1236	0	0
1237	0	0
1238	0	0
1239	0	0
1240	0	0
1241	0	0
1242	0	0
1243	0	0
1244	0	0
1245	0	0
1246	0	0
1247	0	0
1248	0	0
1249	0	0
1250	0	0
1251	0	0
1252	0	0
1253	9.84601e-06	0
1254	0	0
1255	0	0
1256	0	0
1257	0	0
1258	0	0
1259	0	0
1260	0	0
1261	0	0
1262	0	0
1263	0	0
1264	0	0
1265	0	0
1266	0	0
1267	0	0
1268	0	0
1269	0	0
1270	0	0
1271	0	0
1272	0	0
1273	0	0
1274	0	0
1275	0	0
1276	0	0
1277	0	0
1278	0	0
1279	0	0
1280	0	0
1281	0	0
1282	0	0
1283	0	0
1284	0	0
1285	0	0
1286	0	0
1287	0	0
1288	0	0
1289	0	0
1290	9.84601e-06	0
1291	0	0
1292	0	0
1293	0	0
1294	0	0
1295	0	0
1296	0	0
1297	0	0
1298	0	0
1299	0	0
1300	0	0
1301	0	0
1302	0	0
1303	0	0
1304	0	0
1305	0	0
1306	0	0
1307	0	0
1308	0	0
1309	0	0
1310	0	0
1311	0	0
1312	0	0
1313	0	0
1314	0	0
1315	0	0
1316	0	0
1317	0	0
1318	0	0
1319	0	0
1320	0	0
1321	0	0
1322	0	0
1323	0	0
1324	0	0
1325	0	0
1326	0	0
1327	0	0
1328	0	0
1329	0	0
1330	0	0
1331	0	0
1332	0	0
1333	0	0
1334	0	0
1335	0	0
1336	0	0
1337	0	0
1338	0	0
1339	0	0
1340	0	0
1341	0	0
1342	0	0
1343	0	0
1344	0	0
1345	0	0
1346	0	0
1347	0	0
1348	0	0
1349	0	0
1350	0	0
1351	0	0
1352	0	0
1353	0	0
1354	0	0
1355	0	0
1356	0	0
1357	0	0
1358	9.84601e-06	0
1359	0	0
1360	0	0
1361	0	0
1362	0	0
1363	0	0
1364	0	0
1365	0	0
1366	0	0
1367	0	0
1368	0	0
1369	0	0
1370	0	0
1371	0	0
1372	0	0
1373	0	0
1374	0	0
1375	0	0
1376	0	0
1377	0	0
1378	0	0
1379	0	0
1380	0	0
1381	0	0
1382	0	0
1383	0	0
1384	0	0
1385	0	0
1386	0	0
1387	0	0
1388	0	0
1389	0	0
1390	0	0
1391	0	0
1392	0	0
1393	0	0
1394	0	0
1395	0	0
1396	0	0
1397	0	0
1398	0	0
1399	0	0
1400	0	0
1401	0	0
1402	0	0
1403	0	0
1404	0	0
1405	0	0
1406	0	0
1407	0	0
1408	0	0
1409	0	0
1410	0	0
1411	0	0
1412	0	0
1413	0	0
1414	0	0
1415	0	0
1416	0	0
1417	0	0
1418	0	0
1419	0	0
1420	0	0
1421	0	0
1422	0	0
1423	0	0
1424	0	0
1425	0	0
1426	0	0
1427	0	0
1428	0	0
1429	0	0
1430	0	0
1431	0	0
1432	0	0
1433	0	0
1434	0	0
1435	9.84601e-06	0
1436	0	0
1437	0	0
1438	0	0
1439	0	0
1440	0	0
1441	0	0
1442	0	0
1443	0	0
1444	0	0
1445	0	0
1446	0	0
1447	0	0
1448	0	0
1449	0	0
1450	0	0
1451	0	0
1452	0	0
1453	0	0
1454	0	0
1455	0	0
1456	0	0
1457	0	0
1458	0	0
1459	0	0
1460	0	0
1461	0	0
1462	0	0
1463	0	0
1464	9.84601e-06	0
1465	0	0
1466	0	0
1467	0	0
1468	0	0
1469	0	0
1470	0	0
1471	0	0
1472	0	0
1473	0	0
1474	0	0
1475	0	0
1476	0	0
1477	0	0
1478	0	0
1479	0	0
1480	0	0
1481	0	0
1482	0	0
1483	0	0
1484	0	0
1485	0	0
1486	0	0
1487	0	0
1488	0	0
1489	0	0
1490	0	0
1491	0	0
1492	0	0
1493	0	0
1494	9.84601e-06	0
1495	0	0
1496	0	0
1497	0	0
1498	0	0
1499	0	0
1500	0	0
1501	0	0
1502	0	0
1503	0	0
1504	0	0
1505	0	0
1506	0	0
1507	0	0
1508	0	0
1509	0	0
1510	0	0
1511	0	0
1512	0	0
1513	0	0
1514	0	0
1515	0	0
1516	9.84601e-06	0
1517	0	0
1518	0	0
1519	0	0
1520	0	0
1521	0	0
1522	9.84601e-06	0
1523	0	0
1524	0	0
1525	0	0
1526	0	0
1527	0	0
1528	0	0
1529	0	0
1530	9.84601e-06	0
1531	0	0
1532	0	0
1533	0	0
1534	0	0
1535	0	0
1536	0	0
1537	0	0
1538	0	0
1539	0	0
1540	0	0
1541	0	0
1542	0	0
1543	0	0
1544	0	0
1545	0	0
1546	0	0
1547	0	0
1548	0	0
1549	0	0
1550	0	0
1551	0	0
1552	0	0
1553	0	0
1554	0	0
1555	0	0
1556	0	0
1557	0	0
1558	0	0
1559	0	0
1560	0	0
1561	0	0
1562	0	0
1563	0	0
1564	0	0
1565	0	0
1566	0	0
1567	0	0
1568	0	0
1569	0	0
1570	0	0
1571	0	0
1572	0	0
1573	0	0
1574	0	0
1575	0	0
1576	0	0
1577	0	0
1578	0	0
1579	0	0
1580	0	0
1581	0	0
1582	0	0
1583	0	0
1584	0	0
1585	0	0
1586	0	0
1587	0	0
1588	0	0
1589	0	0
1590	0	0
1591	0	0
1592	0	0
1593	0	0
1594	0	0
1595	0	0
1596	0	0
1597	0	0
1598	0	0
1599	0	0
1600	0	0
1601	0	0
1602	0	0
1603	0	0
1604	0	0
1605	0	0
1606	0	0
1607	0	0
1608	0	0
1609	0	0
1610	9.84601e-06	0
1611	0	0
1612	0	0
1613	0	0
1614	0	0
1615	0	0
1616	0	0
1617	0	0
1618	0	0
1619	0	0
1620	0	0
1621	0	0
1622	0	0
1623	0	0
1624	0	0
1625	0	0
1626	0	0
1627	0	0
1628	0	0
1629	0	0
1630	0	0
1631	0	0
1632	0	0
1633	0	0
1634	0	0
1635	0	0
1636	0	0
1637	0	0
1638	0	0
1639	0	0
1640	0	0
1641	9.84601e-06	0
1642	0	0
1643	0	0
1644	0	0
1645	0	0
1646	0	0
1647	9.84601e-06	0
1648	0	0
1649	0	0
1650	0	0
1651	0	0
1652	0	0
1653	0	0
1654	0	0
1655	0	0
1656	0	0
1657	0	0
1658	0	0
1659	0	0
1660	0	0
1661	0	0
1662	0	0
1663	0	0
1664	0	0
1665	0	0
1666	0	0
1667	0	0
1668	0	0
1669	0	0
1670	0	0
1671	0	0
1672	0	0
1673	0	0
1674	0	0
1675	0	0
1676	0	0
1677	9.84601e-06	0
1678	0	0
1679	0	0
1680	0	0
1681	0	0
1682	0	0
1683	0	0
1684	0	0
1685	0	0
1686	0	0
1687	0	0
1688	0	0
1689	0	0
1690	0	0
1691	0	0
1692	0	0
1693	0	0
1694	0	0
1695	0	0
1696	9.84601e-06	0
1697	0	0
1698	0	0
1699	0	0
1700	0	0
1701	0	0
1702	0	0
1703	0	0
1704	0	0
1705	0	0
1706	0	0
1707	0	0
1708	0	0
1709	0	0
1710	0	0
1711	0	0
1712	0	0
1713	0	0
1714	0	0
1715	0	0
1716	0	0
1717	0	0
1718	0	0
1719	0	0
1720	0	0
1721	0	0
1722	0	0
1723	0	0
1724	0	0
1725	0	0
1726	0	0
1727	0	0
1728	0	0
1729	0	0
1730	0	0
1731	0	0
1732	0	0
1733	0	0
1734	0	0
1735	0	0
1736	0	0
1737	0	0
1738	0	0
1739	0	0
1740	0	0
1741	0	0
1742	0	0
1743	0	0
1744	0	0
1745	0	0
1746	0	0
1747	0	0
1748	0	0
1749	0	0
1750	0	0
1751	0	0
1752	0	0
1753	0	0
1754	0	0
1755	0	0
1756	0	0
1757	0	0
1758	0	0
1759	0	0
1760	0	0
1761	0	0
1762	0	0
1763	0	0
1764	0	0
1765	0	0
1766	0	0
1767	0	0
1768	0	0
1769	0	0
1770	0	0
1771	0	0
1772	0	0
1773	0	0
1774	0	0
1775	0	0
1776	0	0
1777	0	0
1778	0	0
1779	0	0
1780	0	0
1781	0	0
1782	0	0
1783	0	0
1784	0	0
1785	0	0
1786	0	0
1787	0	0
1788	0	0
1789	0	0
1790	0	0
1791	0	0
1792	0	0
1793	0	0
1794	0	0
1795	0	0
1796	0	0
1797	0	0
1798	0	0
1799	0	0
1800	0	0
1801	0	0
1802	0	0
1803	0	0
1804	0	0
1805	0	0
1806	0	0
1807	0	0
1808	0	0
1809	0	0
1810	0	0
1811	0	0
1812	0	0
1813	0	0
1814	0	0
1815	0	0
1816	0	0
1817	0	0
1818	0	0
1819	0	0
1820	0	0
1821	0	0
1822	0	0
1823	0	0
1824	0	0
1825	0	0
1826	0	0
1827	0	0
1828	0	0
1829	0	0
1830	0	0
1831	0	0
1832	0	0
1833	0	0
1834	0	0
1835	0	0
1836	0	0
1837	0	0
1838	0	0
1839	0	0
1840	0	0
1841	0	0
1842	0	0
1843	0	0
1844	0	0
1845	0	0
1846	0	0
1847	0	0
1848	0	0
1849	0	0
1850	0	0
1851	0	0
1852	0	0
1853	0	0
1854	0	0
1855	0	0
1856	0	0
1857	0	0
1858	0	0
1859	0	0
1860	0	0
1861	0	0
1862	0	0
1863	0	0
1864	0	0
1865	0	0
1866	0	0
1867	0	0
1868	0	0
1869	0	0
1870	0	0
1871	0	0
1872	0	0
1873	0	0
1874	0	0
1875	0	0
1876	0	0
1877	0	0
1878	0	0
1879	0	0
1880	0	0
1881	0	0
1882	0	0
1883	0	0
1884	0	0
1885	0	0
1886	0	0
1887	0	0
1888	0	0
1889	0	0
1890	0	0
1891	0	0
1892	0	0
1893	0	0
1894	0	0
1895	0	0
1896	0	0
1897	0	0
1898	0	0
1899	0	0
1900	0	0
1901	0	0
1902	0	0
1903	0	0
1904	0	0
1905	0	0
1906	0	0
1907	0	0
1908	0	0
1909	0	0
1910	0	0
1911	0	0
1912	0	0
1913	0	0
1914	0	0
1915	0	0
1916	0	0
1917	0	0
1918	0	0
1919	0	0
1920	0	0
1921	0	0
1922	0	0
1923	0	0
1924	0	0
1925	0	0
1926	0	0
1927	0	0
1928	0	0
1929	0	0
1930	0	0
1931	0	0
1932	0	0
1933	0	0
1934	0	0
1935	0	0
1936	0	0
1937	0	0
1938	0	0
1939	0	0
1940	0	0
1941	0	0
1942	0	0
1943	0	0
1944	0	0
1945	0	0
1946	0	0
1947	0	0
1948	0	0
1949	0	0
1950	0	0
1951	0	0
1952	0	0
1953	0	0
1954	0	0
1955	0	0
1956	0	0
1957	0	0
1958	0	0
1959	0	0
1960	0	0
1961	0	0
1962	0	0
1963	0	0
1964	0	0
1965	0	0
1966	0	0
1967	0	0
1968	0	0
1969	0	0
1970	0	0
1971	0	0
1972	0	0
1973	0	0
1974	0	0
1975	0	0
1976	0	0
1977	0	0
1978	0	0
1979	0	0
1980	0	0
1981	0	0
1982	0	0
1983	0	0
1984	0	0
1985	0	0
1986	0	0
1987	0	0
1988	0	0
1989	0	0
1990	0	0
1991	0	0
1992	0	0
1993	0	0
1994	0	0
1995	0	0
1996	0	0
1997	0	0
1998	0	0
[truncated: 8,000 more rows]
